# Supplementary material for: Characterization and Prevalence of Campylobacter spp. From Broiler Chicken Rearing Period to the Slaughtering Process in Eastern China
Source: Front Vet Sci. 2020 Apr 30;7:227. doi: 10.3389/fvets.2020.00227 (PMC7203416; doi:10.3389/fvets.2020.00227)
Supplement: Supplementary file 1 [file Data_Sheet_1.xlsx]

## Sheet: Table S1
Table S1 Primer pairs for the identification of Campylobacter genus, Campylobacter jejuni and Campylobacter coli
Primer name	Oligonucleotide sequence (5'-3')	Gene	Gene function	Amplicon size (bp)
16S1	ATCTAATGGCTTAACCATTAAAC	16S rRNA	Campylobacter genus	857
16S2	GGACGGTAACTAGTTTAGTATT
mapA1	CTATTTTATTTTTGAGTGCTTGTG	mapA	Campylobacter jejuni	589
mapA2	GCTTTATTTGCCATTTGTTTTATTA
ceuE1	AATTGAAAAATTGCTCCAACTA	ceuE	Campylobacter coli	462
ceuE2	TGATTTTATTATTTGTAGCAGCG

## Sheet: Table S2
Table S2 Distribution of Campylobacter isolates from tracking broiler samples from rearing period to slaughter operation
Sample	Rearing period		Slaughter operation
no.	31-day age	37-day age	Entrance	Dehairing	Evisceration	Cooling	Partition
6	-	-	C.ja	-	C.cb	-	-
7	-	-	C.j	-	C.j+C.cc	-	-
9	-	-	C.j	-	C.j	-	-
20	-	-	C.j	-	C.c+C.j	-	-
21	-	-	C.j	-	C.j	-	-
44	-	NS	-	C.c	C.c	-	-
61	-	-	C.c	-	C.c	-	-
62	C.j	-	C.j	C.c	C.c	-	-
63	C.j	-	C.j	-	C.c	-	-
64	C.j	-	C.c	-	C.c	-	-
65	C.j	C.j	C.c	-	-	-	-
66	C.j	-	C.c	-	-	-	-
68	-	-	C.c	-	C.c	-	-
69	-	C.j	C.c	-	-	-	-
70	-	-	C.c	-	C.c	-	-
71	C.j	-	C.c	-	-	-	-
73	C.j	C.j	-	-	C.c	-	-
74	C.j	-	-	-	C.c	-	-
75	-	-	C.c	C.j	C.c	-	-
76	C.j	-	C.j	-	-	-	-
80	C.j	-	-	-	C.c	-	-
82	C.j	-	C.c	-	C.j	-	-
83	C.j	-	C.j	-	C.c	-	-
84	C.j	-	C.j	-	C.c	-	-
85	C.j	-	C.c	C.c	-	-	-
86	C.j	-	C.c	C.c	C.c	-	-
87	C.j	C.j	C.j	-	C.c	-	-
88	C.j	-	C.j	-	-	-	C.c
89	C.j	-	C.j	-	-	-	-
90	-	-	C.c	-	-	-	-
92	-	-	C.j	-	C.c	C.j	-
93	-	-	C.j	-	C.c	-	-
96	-	-	C.j	-	C.j+C.c	-	-
97	-	NS	C.c	C.c	-	-	-
98	-	-	C.j	-	C.j+C.c	-	-
101	-	-	C.j	C.j	C.c	-	-
109	-	-	C.j	-	C.c	-	-
110	-	-	C.j	-	C.c	-	-
111	-	-	-	C.c	C.c	-	-
112	-	-	-	-	C.j	-	-
113	-	C.c	C.c	-	-	-	-
114	-	-	C.j	-	C.c	-	-
115	-	C.j	-	-	C.j+C.c	-	-
116	-	-	C.j	-	-	C.c	-
117	-	-	C.j	-	-	-	-
120	-	-	C.j	-	C.j+C.c	-	-
121	-	C.j	C.c	C.c	-	-	-
124	-	C.j	C.c	-	-	-	-
125	-	C.j	-	C.c	C.c	-	-
130	-	C.j+C.c	C.c	-	C.c	-	-
149	-	C.j	C.c	-	-	-	-
158	-	C.c	C.c	-	-	-	-
168	-	C.c	-	-	C.c	-	-
171	-	C.c＋C.j	C.c	C.c	C.j	-	-
176	-	C.j	C.j	-	-	-	-
178	-	C.j＋c.c	C.c	-	-	-	-
186	-	C.j	-	C.c	-	-	-
188	-	C.j	-	-	C.c	-	-
199	-	C.j	-	C.c	-	-	-
a C.j represents samples isolated Campylobacter jejuni
b C.c represents samples isolated Campylobacter coli
c C.j+C.c represents samples isolated both Campylobacter jejuni and Campylobacter coli

## Sheet: Table S3
Table S3 Information of the whole genomesequencing for Campylobacter isolates from tag-labeled broiler samples
Sample number	Isolate number	Accession number	Sample step	Genus	species	ST type	Alelic profile
171	YZU01359	ERS4221296	31-day age	Campylobacter	jejuni	8089	aspA(8)	glnA(455)	gltA(291)	glyA(668)	pgm(127)	tkt(24)	uncA(19)
	YZU01360	ERS4218354	37-day age	Campylobacter	coli	1121	aspA(103)	glnA(110)	gltA(30)	glyA(140)	pgm(188)	tkt(164)	uncA(79)
	YZU01361	ERS4218355	44-day age	Campylobacter	coli	830	aspA(33)	glnA(39)	gltA(30)	glyA(79)	pgm(104)	tkt(47)	uncA(17)
	YZU01362	ERS4218356	Dehairing	Campylobacter	coli	830	aspA(33)	glnA(39)	gltA(30)	glyA(79)	pgm(104)	tkt(47)	uncA(17)
	YZU01363	ERS4221297	Evisceration	Campylobacter	jejuni	8089	aspA(8)	glnA(455)	gltA(291)	glyA(668)	pgm(127)	tkt(24)	uncA(19)
82	YZU01364	ERS4221304	31-day age	Campylobacter	jejuni	10243	aspA(22)	glnA(490)	gltA(163)	glyA(26)	pgm(694)	tkt(29)	uncA(412)
	YZU01365	ERS4218364	44-day age	Campylobacter	coli	1586	aspA(33)	glnA(176)	gltA(30)	glyA(82)	pgm(113)	tkt(43)	uncA(17)
	YZU01366	ERS4221305	Evisceration	Campylobacter	jejuni	10242	aspA(22)	glnA(490)	gltA(292)	glyA(26)	pgm(23)	tkt(34)	uncA(412)
83	YZU01367	ERS4221306	31-day age	Campylobacter	jejuni	10242	aspA(22)	glnA(490)	gltA(292)	glyA(26)	pgm(23)	tkt(34)	uncA(412)
	YZU01368	ERS4221307	44-day age	Campylobacter	jejuni	10242	aspA(22)	glnA(490)	gltA(292)	glyA(26)	pgm(23)	tkt(34)	uncA(412)
	YZU01369	ERS4218365	Evisceration	Campylobacter	coli	1586	aspA(33)	glnA(176)	gltA(30)	glyA(82)	pgm(113)	tkt(43)	uncA(17)
84	YZU01370	ERS4221308	31-day age	Campylobacter	jejuni	10242	aspA(22)	glnA(490)	gltA(292)	glyA(26)	pgm(23)	tkt(34)	uncA(412)
	YZU01371	ERS4221309	44-day age	Campylobacter	jejuni	10242	aspA(22)	glnA(490)	gltA(292)	glyA(26)	pgm(23)	tkt(34)	uncA(412)
	YZU01482	ERS4218366	Evisceration	Campylobacter	coli	1586	aspA(33)	glnA(176)	gltA(30)	glyA(82)	pgm(113)	tkt(43)	uncA(17)
85	YZU01372	ERS4221310	31-day age	Campylobacter	jejuni	10242	aspA(22)	glnA(490)	gltA(292)	glyA(26)	pgm(23)	tkt(34)	uncA(412)
	YZU01373	ERS4218367	44-day age	Campylobacter	coli	1586	aspA(33)	glnA(176)	gltA(30)	glyA(82)	pgm(113)	tkt(43)	uncA(17)
	YZU01374	ERS4218368	Dehairing	Campylobacter	coli	1586	aspA(33)	glnA(176)	gltA(30)	glyA(82)	pgm(113)	tkt(43)	uncA(17)
86	YZU01375	ERS4221311	31-day age	Campylobacter	jejuni	10242	aspA(22)	glnA(490)	gltA(292)	glyA(26)	pgm(23)	tkt(34)	uncA(412)
	YZU01376	ERS4218369	44-day age	Campylobacter	coli	1586	aspA(33)	glnA(176)	gltA(30)	glyA(82)	pgm(113)	tkt(43)	uncA(17)
	YZU01483	ERS4218370	Dehairing	Campylobacter	coli	1586	aspA(33)	glnA(176)	gltA(30)	glyA(82)	pgm(113)	tkt(43)	uncA(17)
	YZU01377	ERS4218371	Evisceration	Campylobacter	coli	1625	aspA(33)	glnA(39)	gltA(30)	glyA(82)	pgm(104)	tkt(47)	uncA(139)
87	YZU01378	ERS4221312	31-day age	Campylobacter	jejuni	10243	aspA(22)	glnA(490)	gltA(163)	glyA(26)	pgm(694)	tkt(29)	uncA(412)
	YZU01379	ERS4221313	44-day age	Campylobacter	jejuni	10243	aspA(22)	glnA(490)	gltA(163)	glyA(26)	pgm(694)	tkt(29)	uncA(412)
	YZU01380	ERS4218372	Evisceration	Campylobacter	coli	872	aspA(33)	glnA(39)	gltA(30)	glyA(82)	pgm(113)	tkt(44)	uncA(17)
88	YZU01381	ERS4221314	31-day age	Campylobacter	jejuni	10242	aspA(22)	glnA(490)	gltA(292)	glyA(26)	pgm(23)	tkt(34)	uncA(412)
	YZU01382	ERS4221315	44-day age	Campylobacter	jejuni	10242	aspA(22)	glnA(490)	gltA(292)	glyA(26)	pgm(23)	tkt(34)	uncA(412)
	YZU01383	ERS4218373	Partition	Campylobacter	coli	1586	aspA(33)	glnA(176)	gltA(30)	glyA(82)	pgm(113)	tkt(43)	uncA(17)
62	YZU01384	ERS4221298	31-day age	Campylobacter	jejuni	10243	aspA(22)	glnA(490)	gltA(163)	glyA(26)	pgm(694)	tkt(29)	uncA(412)
	YZU01385	ERS4221299	44-day age	Campylobacter	jejuni	10242	aspA(22)	glnA(490)	gltA(292)	glyA(26)	pgm(23)	tkt(34)	uncA(412)
	YZU01386	ERS4218357	Dehairing	Campylobacter	coli	1586	aspA(33)	glnA(176)	gltA(30)	glyA(82)	pgm(113)	tkt(43)	uncA(17)
	YZU01387	ERS4218358	Evisceration	Campylobacter	coli	1586	aspA(33)	glnA(176)	gltA(30)	glyA(82)	pgm(113)	tkt(43)	uncA(17)
63	YZU01388	ERS4221300	31-day age	Campylobacter	jejuni	10244	aspA(7)	glnA(114)	gltA(12)	glyA(372)	pgm(2)	tkt(3)	uncA(6)
	YZU01389	ERS4221301	44-day age	Campylobacter	jejuni	10242	aspA(22)	glnA(490)	gltA(292)	glyA(26)	pgm(23)	tkt(34)	uncA(412)
	YZU01390	ERS4218359	Evisceration	Campylobacter	coli	829	aspA(33)	glnA(39)	gltA(30)	glyA(82)	pgm(113)	tkt(43)	uncA(17)
64	YZU01391	ERS4221302	31-day age	Campylobacter	jejuni	10242	aspA(22)	glnA(490)	gltA(292)	glyA(26)	pgm(23)	tkt(34)	uncA(412)
	YZU01392	ERS4218360	44-day age	Campylobacter	coli	1586	aspA(33)	glnA(176)	gltA(30)	glyA(82)	pgm(113)	tkt(43)	uncA(17)
	YZU01393	ERS4218361	Evisceration	Campylobacter	coli	1586	aspA(33)	glnA(176)	gltA(30)	glyA(82)	pgm(113)	tkt(43)	uncA(17)
68	YZU01394	ERS4221303	31-day age	Campylobacter	jejuni	10242	aspA(22)	glnA(490)	gltA(292)	glyA(26)	pgm(23)	tkt(34)	uncA(412)
	YZU01395	ERS4218362	44-day age	Campylobacter	coli	1586	aspA(33)	glnA(176)	gltA(30)	glyA(82)	pgm(113)	tkt(43)	uncA(17)
	YZU01396	ERS4218363	Evisceration	Campylobacter	coli	1586	aspA(33)	glnA(176)	gltA(30)	glyA(82)	pgm(113)	tkt(43)	uncA(17)
